# Supplementary material for: A risk prediction model of perinatal blood transfusion for patients who underwent cesarean section: a case control study
Source: BMC Pregnancy Childbirth. 2022 Apr 30;22:373. doi: 10.1186/s12884-022-04696-x (PMC9055706; doi:10.1186/s12884-022-04696-x)
Supplement: Supplementary file 1 — Additional file 1. It is the training set to build risk prediction model. [file 12884_2022_4696_MOESM1_ESM.xlsx]

## Sheet: Sheet1
group(1:transfusion;0:non-transfusion)	ID	age(year)	gestational week(day)	adress(1:local resident;2:stranger)	job(1:emplyed;2:unemplyed)	height(m)	weight(Kg)	BMI	parity	abortion	emergency surgery(1:yes;2:no)	cesarean times	operation time(min)	preHb(g/L)	preHCT(%)	prePLT(*109/L)	postHb(g/L)	postHct(%)	postPLT(*109/L)	preFig(g/L)	blood amount	anesthesia(1:CSEA;2:GA)	PE(1:yes;2:no)	chronic hypertension(1:yes;2:no)	gestational hypertension(1:yes;2:no)	HELLP(1:yes;2:no)	placental abruption(1:yes;2:no)	GDM(1:yes;2:no)	macrosomia(1:yes;2:no)	fibroid(1:yes;2:no)	placenta previa(1:yes;2:no)	polyembryony(1:yes;2:no)	Oxytocin during labor(1:yes;2:no)	painless delivery(1:yes;2:no)	Hepatitis B(1:yes;2:no)	coagulation disorders(1:yes;2:no)	RBC(unit)	plasma(ml)	platelets(unit)	cryoprecipitate(unit)
0	239660	39	272	1	1	1.68	85	30.1162	1	1	2	1	60	114	36.3	158	96	30.2	158	4.05	250	1	2	2	2	2	2	2	2	2	2	1	2	2	2	2	0	0	0	0
0	571391	32	274	1	2	1.64	75.5	28.0711	0	0	1	0	50	122	37.7	192	111	33.5	200	4.12	300	1	2	2	2	2	2	2	2	2	2	1	2	2	2	2	0	0	0	0
0	509841	39	272	1	1	1.6	86	33.5937	1	1	1	0	60	107	32.5	148	97	30.9	127	3.7	200	1	2	2	2	2	2	2	2	2	2	1	2	2	2	2	0	0	0	0
0	516762	36	268	1	2	1.61	70	27.0051	1	1	1	0	50	115	36.3	209	113	34.5	168	4.23	200	1	2	2	2	2	2	2	2	2	2	1	2	2	2	2	0	0	0	0
0	512417	33	280	1	1	1.66	86	31.2092	1	0	2	1	60	120	36	232	109	32.7	228	3.64	250	1	2	2	2	2	2	2	2	2	2	1	2	2	2	2	0	0	0	0
0	550724	39	259	1	1	1.54	60.5	25.5102	1	0	1	1	60	103	32.5	208	97	30.9	183	4.8	350	1	2	2	2	2	2	2	2	2	2	1	2	2	2	2	0	0	0	0
0	547740	28	283	1	2	1.6	58.1	22.6953	0	2	1	0	60	119	35.9	254	107	33.3	230	4.2	200	1	2	2	2	2	2	2	2	2	2	1	2	2	2	2	0	0	0	0
0	541109	27	275	2	1	1.66	81.3	29.5036	1	1	2	0	75	103	32.1	253	127	40.4	394	3.55	300	1	2	2	2	2	2	2	2	2	1	1	2	2	2	2	0	0	0	0
0	447672	31	283	1	2	1.6	83.9	32.7734	0	1	1	0	60	127	39.7	199	103	30.7	201	5.42	300	1	2	2	1	2	2	2	2	2	2	1	2	1	2	2	0	0	0	0
0	523958	34	264	1	1	1.72	85	28.7317	1	1	1	1	60	139	39.5	192	121	35.4	184	4.46	500	1	2	2	2	2	2	2	2	1	1	1	2	2	2	2	0	0	0	0
0	448911	33	273	1	1	1.58	71	28.441	1	1	1	1	60	116	36.1	197	107	33.5	171	4.31	280	1	2	2	2	2	2	2	2	2	2	1	2	2	2	2	0	0	0	0
0	511537	25	280	1	1	1.62	66	25.1486	0	1	1	0	60	127	38	182	109	32.3	175	3.46	300	1	2	2	2	2	2	2	2	2	2	1	2	2	2	2	0	0	0	0
0	578926	32	274	1	2	1.64	67.6	25.1338	0	0	2	0	60	110	32.4	316	104	29.8	290	4	200	1	1	2	2	2	2	1	2	2	2	1	2	2	2	2	0	0	0	0
0	576468	34	266	1	2	1.55	60	24.974	2	1	2	2	60	120	36.1	197	107	32	210	4.4	250	1	2	2	2	2	2	2	2	2	2	1	2	2	2	2	0	0	0	0
0	566042	28	272	1	2	1.57	63	25.5588	1	1	1	1	60	130	39.6	273	113	33	186	4.42	200	1	2	2	2	2	2	2	2	2	2	1	2	2	2	2	0	0	0	0
0	512480	30	277	1	1	1.6	68	26.5625	0	1	1	0	60	94	32.2	257	94	32.2	255	4.43	260	1	2	2	2	2	2	2	2	2	2	1	2	1	2	2	0	0	0	0
0	555919	32	288	1	1	1.6	72.5	28.3203	0	1	1	0	60	109	35.3	255	79	25.2	193	4.03	400	1	2	2	2	2	2	1	2	2	2	1	1	2	2	2	0	0	0	0
0	362050	37	270	2	2	1.58	86.4	34.6098	2	0	1	2	60	93	29.5	245	86	27.3	240	4.02	350	1	1	2	2	2	2	1	1	2	2	1	2	2	2	2	0	0	0	0
0	539636	37	266	1	1	1.48	82.8	37.8013	1	0	2	1	70	130	38.2	184	98	29.3	154	3.49	450	1	2	2	2	2	2	2	2	2	1	1	2	2	1	2	0	0	0	0
0	546732	27	281	1	1	1.59	66.4	26.2648	0	1	2	0	50	120	35	236	107	31.8	233	4.74	250	1	2	2	2	2	2	2	2	2	2	1	2	2	2	2	0	0	0	0
0	556777	29	282	1	1	1.58	67	26.8386	0	0	1	0	60	109	33.2	173	91	29.2	156	4.19	300	1	2	2	2	2	2	2	2	2	2	1	2	2	2	2	0	0	0	0
0	529778	27	279	1	1	1.59	71.7	28.3612	0	1	1	0	60	113	34.6	213	99	30.6	218	3.95	450	1	2	2	2	2	2	2	1	2	2	1	2	2	2	2	0	0	0	0
0	528726	25	273	1	2	1.57	63.5	25.7617	0	2	1	0	70	117	36.3	270	78	24.5	223	3.7	200+800	1	2	2	2	2	2	2	2	2	2	1	1	2	2	2	0	0	0	0
0	537495	27	277	1	2	1.63	71.1	26.7605	0	2	1	0	60	97	31.1	189	86	27.7	202	4.71	200	1	2	2	2	2	2	2	2	2	2	1	2	1	2	2	0	0	0	0
0	553812	39	278	1	2	1.57	66.1	26.8165	1	1	1	1	60	123	38.8	202	114	35.1	153	4.07	300	1	2	2	2	2	2	2	2	2	2	1	2	2	2	2	0	0	0	0
0	532173	27	267	1	2	1.58	80.6	32.2865	1	0	1	1	60	122	39.1	332	108	34.6	325	3.44	250	1	2	2	2	2	2	2	2	2	2	1	2	2	2	2	0	0	0	0
0	551882	31	250	1	2	1.55	63.5	26.4308	1	1	1	1	60	125	39.6	191	121	37.1	195	5.67	200	1	2	2	2	2	2	1	2	2	2	1	2	2	2	2	0	0	0	0
0	558133	30	284	1	1	1.64	86.5	32.1609	0	0	1	0	50	103	34.2	177	79	26.1	178	4.3	300	1	2	2	2	2	2	2	1	2	2	1	2	1	2	2	0	0	0	0
0	364276	37	264	1	1	1.65	87	31.9559	1	0	1	1	60	124	38.8	189	106	31	179	4.22	300	1	2	2	2	2	2	2	2	2	2	1	2	2	2	2	0	0	0	0
0	538340	27	281	1	1	1.62	60.3	22.9767	0	0	2	0	50	106	33.5	235	82	27.5	226	3.59	800	1	2	2	2	2	2	2	2	2	2	1	2	2	2	2	0	0	0	0
0	527533	37	267	1	2	1.55	68	28.3039	1	0	2	1	50	100	31.3	150	85	26.9	142	5.21	350	1	2	2	2	2	2	2	2	2	2	1	2	2	2	2	0	0	0	0
0	545281	32	285	1	1	1.68	93	32.9507	0	0	2	0	60	119	36.8	235	105	32.3	200	4.26	250	1	2	2	2	2	2	2	2	2	2	1	2	2	2	2	0	0	0	0
0	521687	33	270	1	1	1.5	60.5	26.8889	0	2	2	1	60	104	33.9	254	97	31.5	239	3.32	280	1	2	2	2	2	2	2	2	1	2	1	2	2	2	2	0	0	0	0
0	524334	30	268	1	2	1.68	74.5	26.396	1	0	2	1	60	118	34.9	229	106	30.7	204	4.46	200	1	2	2	2	2	2	2	2	2	2	1	2	2	2	2	0	0	0	0
0	557740	33	274	1	2	1.55	57.6	23.975	1	3	2	1	70	110	33.7	229	104	32.3	221	4.2	300	1	2	2	2	2	2	2	2	2	2	1	2	2	2	2	0	0	0	0
0	554812	34	276	1	2	1.67	97	34.7807	0	0	1	0	50	117	35.8	230	109	33.2	211	4.86	250	1	2	2	2	2	2	2	2	2	2	1	2	2	2	2	0	0	0	0
0	525445	30	265	1	1	1.65	83.3	30.5969	1	1	1	1	60	110	33.3	222	98	30.6	185	3.35	200	1	2	2	2	2	2	2	2	2	1	1	2	2	2	2	0	0	0	0
0	520989	27	285	1	1	1.66	82.9	30.0842	0	1	1	0	50	122	38.2	192	103	32.5	176	5.01	200	1	2	2	2	2	2	1	2	2	2	1	1	2	2	2	0	0	0	0
0	571634	30	275	2	1	1.66	77.4	28.0883	1	4	2	1	60	118	34.5	178	111	39.5	155	3.76	200	1	2	2	2	2	2	2	2	2	2	1	2	2	2	2	0	0	0	0
0	577391	30	256	1	1	1.64	78.1	29.0378	1	1	1	1	50	117	34.6	165	110	32.2	157	4.06	250	1	2	2	2	2	2	2	2	2	2	1	2	2	1	2	0	0	0	0
0	531359	27	273	2	2	1.6	67	26.1719	1	1	2	1	60	116	38	218	99	31.6	198	3.53	250	1	2	2	2	2	2	2	2	2	2	1	2	2	2	2	0	0	0	0
0	568228	36	266	1	2	1.58	90.5	36.2522	1	0	2	1	60	111	34.8	230	106	33	260	4.88	300	1	2	2	1	2	2	1	2	2	2	1	2	2	2	2	0	0	0	0
0	580115	29	282	1	1	1.62	73	27.8159	0	0	1	0	60	103	31.8	276	100	31.1	327	5.58	350	1	2	2	2	2	2	1	1	2	2	1	2	2	2	2	0	0	0	0
0	546174	32	269	1	2	1.61	68.2	26.3107	1	2	2	0	60	124	38.1	226	107	31	190	5.02	200	1	2	2	2	2	2	2	2	2	2	1	2	2	2	2	0	0	0	0
0	527461	31	249	1	2	1.63	74	27.852	1	0	1	0	50	113	32.8	207	111	32.7	214	5.21	200	1	2	2	2	2	2	2	2	1	2	1	2	2	2	2	0	0	0	0
0	527325	32	268	1	2	1.53	68.3	29.1768	1	2	1	1	60	105	33.3	144	94	30.1	140	3.49	250	1	2	2	2	2	2	2	2	2	2	1	2	2	2	2	0	0	0	0
0	535607	23	260	1	2	1.65	59	21.6713	2	1	2	2	60	88	27.9	261	82	27	238	3.52	300	1	2	2	2	2	2	2	2	2	2	1	2	2	2	2	0	0	0	0
0	576112	23	283	1	2	1.69	73	25.5593	0	0	1	0	60	123	38.1	256	83	25	215	3.74	600	1	2	2	2	2	2	2	2	2	2	1	2	1	2	2	0	0	0	0
0	552851	30	268	1	1	1.65	79.5	29.2011	0	1	2	0	60	126	38.9	292	117	36.4	258	4.28	200	1	2	2	2	2	2	2	2	2	2	1	2	2	1	2	0	0	0	0
0	533006	32	281	1	1	1.6	95.5	37.3047	0	0	2	0	50	119	37.3	367	95	30.7	271	4.58	250	1	2	2	2	2	2	1	2	2	2	1	2	2	2	2	0	0	0	0
0	577080	32	267	1	1	1.58	76.7	30.7242	2	3	2	2	60	122	38.3	219	99	31	224	3.84	250	1	2	2	2	2	2	2	2	2	2	1	2	2	2	2	0	0	0	0
0	551911	25	284	1	1	1.65	79.8	29.3113	0	0	1	0	50	122	37.8	249	100	30.4	211	4.25	250	1	2	2	2	2	2	2	2	2	2	1	2	2	2	2	0	0	0	0
0	546863	29	258	1	1	1.63	64	24.0882	0	0	1	0	60	118	31.6	173	103	33.3	190	4.2	250	1	1	2	2	2	2	2	2	1	2	1	2	2	2	2	0	0	0	0
0	576217	19	292	1	2	1.6	112.5	43.9453	0	0	1	0	60	130	39.4	284	126	40.2	296	3.63	200	1	2	2	2	2	2	2	2	2	2	1	1	2	2	2	0	0	0	0
0	577119	36	260	1	2	1.68	82	29.0533	0	1	1	0	60	122	36.9	200	115	35	207	5.78	300	1	2	2	2	2	2	2	2	2	2	1	2	2	1	2	0	0	0	0
0	579479	27	276	1	1	1.54	62	26.1427	0	0	1	0	50	110	34	148	93	28.7	160	3.71	250	1	2	2	2	2	2	2	2	2	2	1	2	2	2	2	0	0	0	0
0	531690	39	274	2	2	1.42	52.5	26.0365	1	0	2	1	50	103	33.3	181	88	29.4	171	5.45	250	1	2	2	2	2	2	2	2	2	2	1	2	2	2	2	0	0	0	0
0	520598	30	284	1	2	1.55	67	27.8876	0	0	2	0	60	120	35.9	220	109	35.5	238	5.17	200	1	2	2	2	2	2	2	2	2	2	1	2	2	2	2	0	0	0	0
0	546844	36	271	1	2	1.6	85.5	33.3984	2	0	2	1	50	106	32	183	91	37.5	179	5.15	350	1	2	2	2	2	2	2	2	2	2	1	2	2	2	2	0	0	0	0
0	549362	32	277	1	2	1.63	69.3	26.083	1	0	2	1	60	102	33.1	241	97	31	264	4.04	200	1	2	2	2	2	2	1	2	2	2	1	2	2	2	2	0	0	0	0
0	523730	32	268	2	2	1.55	56.9	23.6837	1	0	1	1	50	120	36.5	205	95	28.3	195	3.56	250	1	2	2	2	2	2	2	2	2	2	1	2	2	2	2	0	0	0	0
0	564010	28	254	1	1	1.62	79.7	30.3688	0	0	1	0	60	123	38.2	200	106	32.3	166	4.27	600	1	1	2	2	2	2	2	2	2	2	1	2	2	2	2	0	0	0	0
0	577899	28	261	2	2	1.58	80	32.0461	1	0	2	1	60	112	35.8	308	94	29.1	241	4.1	250	1	2	2	2	2	2	1	2	2	2	1	2	2	2	2	0	0	0	0
0	522134	32	262	1	1	1.67	52	18.6453	1	0	1	1	60	128	36.7	278	104	30.2	217	3.8	250	1	2	2	2	2	2	2	2	2	2	1	2	2	2	2	0	0	0	0
0	565849	33	253	1	2	1.6	75	29.2969	0	1	1	0	45	102	30	202	91	28.5	291	6.2	400	1	2	1	2	2	2	1	2	2	2	1	2	2	2	2	0	0	0	0
0	557114	31	275	1	2	1.66	86	31.2092	2	2	2	2	60	108	32.4	230	91	27.9	184	4.71	250	1	2	2	2	2	2	2	2	2	2	1	2	2	2	2	0	0	0	0
0	579997	31	273	1	1	1.7	81	28.0277	0	1	1	0	60	120	32.4	347	99	30.3	311	4.89	260	1	2	2	2	2	2	2	2	2	2	1	2	2	2	2	0	0	0	0
0	531288	31	275	1	2	1.6	69	26.9531	1	1	1	1	50	101	31.8	244	93	29.6	274	4.05	300	1	2	2	2	2	2	2	2	2	2	1	2	2	2	2	0	0	0	0
0	532311	25	252	1	1	1.58	66.3	26.5582	0	1	1	0	60	129	40.1	371	119	37.4	327	5.64	260	1	2	2	2	2	2	2	2	2	2	1	2	2	2	2	0	0	0	0
0	570266	34	267	1	2	1.62	87.3	33.2647	1	2	2	2	70	119	37.4	209	100	30.9	219	4.45	300	1	2	1	2	2	2	2	2	2	2	1	2	2	2	2	0	0	0	0
0	561759	26	283	1	1	1.67	67	24.0238	0	0	1	0	60	121	34.5	206	101	29.3	194	4.17	300	1	2	2	2	2	2	2	2	2	2	1	2	2	2	2	0	0	0	0
0	531770	31	283	1	1	1.6	85.7	33.4766	0	0	1	0	50	125	38.2	289	103	31.3	225	4.17	250	1	2	2	2	2	2	2	2	2	2	1	2	2	2	2	0	0	0	0
0	508675	24	262	1	2	1.7	102.6	35.5017	0	0	2	0	70	127	38.1	196	113	34.5	198	3.59	350	1	2	2	2	2	2	2	2	2	2	1	2	2	2	2	0	0	0	0
0	565482	29	263	1	1	1.58	70.2	28.1205	1	0	1	1	60	139	42.8	230	122	38.4	222	5.2	200	1	2	2	2	2	2	1	2	2	2	1	2	2	2	2	0	0	0	0
0	568265	37	273	1	1	1.5	65	28.8889	1	3	2	1	60	110	34.5	280	89	28.1	247	3.76	200	1	2	2	2	2	2	2	1	2	2	1	2	2	2	2	0	0	0	0
0	439661	29	274	1	2	1.66	85.5	31.0277	1	0	2	1	50	110	31.4	270	107	33.8	287	4.6	250	1	2	2	1	2	2	2	2	2	2	1	2	2	2	2	0	0	0	0
0	574947	30	274	1	1	1.58	74.3	29.7629	0	0	2	0	70	102	32.1	237	83	26.7	308	4.38	350	1	2	2	2	2	2	1	2	2	2	1	2	2	2	2	0	0	0	0
0	532716	34	273	2	2	1.5	79.9	35.5111	1	0	2	1	70	95	31.1	223	75	25.4	219	4	300	1	2	2	2	2	2	2	1	2	2	1	2	2	2	2	0	0	0	0
0	530124	25	273	2	1	1.66	93.1	33.7857	0	0	1	0	60	115	36.5	351	88	25.4	259	6.62	300	1	1	2	2	2	2	1	1	2	2	1	1	1	2	2	0	0	0	0
0	577647	32	272	1	1	1.65	69	25.3444	1	0	2	1	60	104	33.3	329	92	28.7	303	4.5	350	1	2	2	2	2	2	1	2	1	2	1	2	2	2	2	0	0	0	0
0	562004	31	280	2	2	1.66	57.4	20.8303	2	1	1	0	60	110	35.8	107	100	30.8	103	4.2	400	1	2	2	2	2	2	2	2	2	1	1	2	2	2	2	0	0	0	0
0	570674	30	269	1	2	1.67	87	31.1951	1	1	2	1	60	128	37.5	229	106	31.3	210	5.05	300	1	2	2	2	2	2	1	2	2	2	1	2	2	2	2	0	0	0	0
0	579357	38	273	1	2	1.64	90	33.4622	1	2	1	1	60	100	31.4	341	98	30.5	283	5.3	250	1	2	2	2	2	2	1	2	2	2	1	2	2	2	2	0	0	0	0
0	346873	29	274	1	2	1.72	73.2	24.7431	1	0	2	1	60	125	37.9	122	113	34.2	164	3.21	250	1	2	2	2	2	2	2	2	2	2	1	2	2	2	2	0	0	0	0
0	574889	32	252	1	2	1.62	75	28.578	1	2	1	1	60	106	32.4	206	94	28.7	203	5.14	300	1	2	2	2	2	2	1	2	2	2	1	2	2	2	2	0	0	0	0
0	512646	27	269	1	2	1.55	62	25.8065	1	0	1	1	60	102	33.1	252	93	29.2	254	4.43	300	1	2	2	2	2	1	2	2	2	2	1	2	2	2	2	0	0	0	0
0	541185	27	273	1	2	1.67	61.8	22.1593	0	0	2	0	60	108	33.2	182	100	30.9	162	4.86	200	1	2	2	2	2	2	2	2	2	2	1	2	2	2	2	0	0	0	0
0	563141	27	268	1	2	1.56	83	34.1059	1	3	2	1	55	108	34.9	260	103	38.6	285	5.12	200	1	2	2	2	2	2	2	2	2	2	1	2	2	2	2	0	0	0	0
0	560982	32	279	1	1	1.68	78.2	27.7069	0	2	2	0	60	104	32.4	214	74	22.9	188	3.63	1000	1	2	2	2	2	2	2	2	2	1	1	2	2	2	2	0	0	0	0
0	565970	42	272	1	1	1.56	79	32.4622	1	1	2	1	70	135	40.2	226	124	32.5	210	4.4	150	1	2	2	1	2	2	1	2	2	2	1	2	2	2	2	0	0	0	0
0	537259	35	254	1	2	1.59	74	29.271	1	1	1	0	50	96	29.7	221	84	25.5	238	3.83	250	1	2	2	2	2	2	2	2	2	1	1	2	2	2	2	0	0	0	0
0	553161	37	270	1	1	1.6	70.2	27.4219	1	0	2	1	50	112	33.9	319	105	32.4	302	4.07	300	1	2	2	2	2	2	1	2	2	2	1	2	2	2	2	0	0	0	0
0	579706	28	282	1	2	1.67	85	30.478	0	1	1	0	60	143	42	211	138	41.2	240	3.62	200	1	2	2	2	2	2	1	2	2	2	1	2	2	2	2	0	0	0	0
0	580645	34	269	2	2	1.65	113	41.506	1	1	2	1	100	115	38.3	257	93	29.6	205	4.68	1500	1	2	2	1	2	2	2	2	2	2	1	2	2	2	2	0	0	0	0
0	565750	34	278	1	1	1.6	71	27.7344	1	0	2	1	60	106	35.7	358	97	31.8	334	5.79	300	1	2	2	2	2	2	2	2	2	2	1	2	2	2	2	0	0	0	0
0	366977	32	274	1	2	1.6	79.4	31.0156	1	2	2	1	60	116	36.1	251	111	35	245	3.76	200	1	2	2	2	2	2	2	2	2	2	1	2	2	2	2	0	0	0	0
0	530138	33	272	1	1	1.59	71.8	28.4008	1	1	2	1	60	92	30.1	220	77	26	195	3.79	250	1	2	2	2	2	2	2	2	2	2	1	2	2	2	2	0	0	0	0
0	533205	32	273	1	2	1.68	71	25.1559	1	1	2	1	50	123	37	174	103	31	141	3.85	350	1	2	2	2	2	2	2	2	2	2	1	2	2	2	2	0	0	0	0
0	550498	27	288	1	2	1.65	65.5	24.0588	0	1	1	1	50	141	43	193	117	34.6	181	3.5	260	1	2	2	2	2	2	2	2	2	2	1	2	2	2	2	0	0	0	0
0	509027	27	211	1	2	1.6	72	28.125	1	1	1	1	70	134	40.7	272	142	41.9	300	4.71	200	1	2	2	1	2	2	2	2	2	2	1	2	2	2	2	0	0	0	0
0	567410	31	265	2	2	1.68	76	26.9274	1	1	2	1	60	106	33.8	332	95	30.8	304	3.9	300	1	2	2	2	2	2	1	2	2	2	1	2	2	2	2	0	0	0	0
0	577887	39	252	1	1	1.56	75	30.8185	1	1	1	1	55	125	38	226	101	31.4	190	5.78	250	1	2	2	2	2	2	1	2	2	1	1	2	2	2	2	0	0	0	0
0	514641	35	268	2	2	1.6	135	52.7344	1	1	2	1	50	105	33.1	308	84	28.2	364	4.78	300	1	2	2	2	2	2	2	2	2	2	1	2	2	2	2	0	0	0	0
0	579348	29	272	1	2	1.58	98.5	39.4568	1	0	1	1	60	121	36.1	258	104	31.6	223	4.6	300	1	2	2	2	2	2	1	1	2	2	1	2	2	2	2	0	0	0	0
0	566479	24	284	1	2	1.67	99	35.4979	0	0	1	0	90	103	31.2	273	80	24.5	223	3.83	800	1	2	2	2	2	2	2	2	2	2	1	2	2	2	2	0	0	0	0
0	512927	30	284	1	1	1.6	65	25.3906	0	0	1	0	60	103	31.2	294	104	31.7	272	4.7	300	1	2	2	2	2	2	2	2	2	2	1	1	1	2	2	0	0	0	0
0	406376	37	276	1	1	1.57	67.9	27.5468	1	0	1	1	60	126	37.5	241	110	32.9	235	3.44	500	1	2	2	2	2	2	2	2	2	2	1	2	2	2	2	0	0	0	0
0	552765	26	276	1	2	1.6	91.7	35.8203	0	1	1	0	60	117	36.9	253	97	31.2	203	4.83	300	1	2	2	2	2	2	2	2	2	1	1	2	2	2	2	0	0	0	0
0	527382	30	274	1	1	1.71	90	30.7787	0	0	1	0	45	133	39.3	208	121	37	200	4.29	250	1	2	2	2	2	2	1	2	2	2	1	2	2	2	2	0	0	0	0
0	578436	34	266	1	1	1.58	81	32.4467	1	0	2	1	60	104	34.8	275	83	27.7	230	3.85	300	1	2	2	2	2	2	2	2	2	2	1	2	2	2	2	0	0	0	0
0	533566	29	273	1	1	1.6	75.2	29.375	1	1	2	1	80	114	35.8	204	95	30	174	3.99	300	1	2	2	2	2	2	2	2	2	2	1	2	2	2	2	0	0	0	0
0	575867	37	268	1	1	1.6	73	28.5156	1	2	2	1	90	112	35.6	217	89	38.4	203	4.17	250	1	2	2	2	2	2	2	2	2	2	1	2	2	2	2	0	0	0	0
0	290539	29	276	1	1	1.65	71.5	26.2626	1	0	2	1	60	132	38.8	92	103	29.9	92	2.91	350	1	2	2	2	2	2	2	2	2	2	1	2	2	2	2	0	0	0	0
0	545312	33	282	1	2	1.5	71.6	31.8222	1	2	2	1	60	91	29.6	311	73	25.2	243	3.19	200	1	2	2	2	2	2	2	2	2	2	1	2	2	2	2	0	0	0	0
0	551769	36	269	1	2	1.65	76	27.9155	1	2	2	1	70	115	35.7	243	109	33.8	225	3.75	250	1	2	2	2	2	2	2	2	1	2	1	2	2	2	2	0	0	0	0
0	331955	32	268	1	1	1.63	75.5	28.4166	1	1	2	1	60	92	30.7	217	87	29.4	221	4.05	250	1	2	2	2	2	2	2	2	2	2	1	2	2	2	2	0	0	0	0
0	517992	35	273	1	1	1.65	73	26.8136	1	3	2	1	60	132	39.2	236	115	34.6	202	4.42	200	1	2	2	2	2	2	2	2	2	2	1	2	2	2	2	0	0	0	0
0	515626	32	244	1	2	1.58	61	24.4352	1	0	2	1	60	101	31.2	238	83	25.5	171	3.71	250	1	2	2	2	2	2	2	2	2	1	1	2	2	2	2	0	0	0	0
0	549198	25	272	1	2	1.71	89	30.4367	0	0	2	0	50	98	31.5	240	65	21.7	232	4.02	350	1	2	2	2	2	2	2	2	2	2	1	2	2	2	2	0	0	0	0
0	519035	25	283	1	2	1.63	70	26.3465	0	0	1	0	50	114	34.4	189	104	31.1	204	2.93	200	1	2	2	2	2	2	2	2	2	2	1	2	2	1	2	0	0	0	0
0	540818	34	263	1	1	1.6	72.1	28.1641	1	0	1	0	60	88	28.7	263	80	26.7	260	3.34	250	1	2	2	2	2	2	2	2	2	2	1	2	2	2	2	0	0	0	0
0	531024	34	287	1	2	1.63	76	28.6048	0	0	1	0	50	107	34.3	210	84	27	174	4.58	400	1	2	2	2	2	2	2	2	2	2	1	2	1	2	2	0	0	0	0
0	558441	31	272	1	1	1.55	80.5	33.5068	1	1	2	1	60	129	38.6	236	121	36.1	192	4.04	250	1	2	2	2	2	2	1	2	2	2	1	2	2	2	2	0	0	0	0
0	538768	32	261	1	2	1.55	89.8	37.3777	2	2	1	2	60	123	37.4	192	121	36.5	256	4.57	250	1	2	2	2	2	2	2	2	2	2	1	2	2	2	2	0	0	0	0
0	177050	35	269	1	1	1.6	79.9	31.2109	1	1	2	1	60	114	35.5	223	100	31	176	5.48	300	1	2	2	2	2	2	2	2	2	1	1	2	2	2	2	0	0	0	0
0	560376	34	265	1	2	1.63	93.6	35.229	1	2	1	0	60	120	37.4	173	107	32.3	155	4.73	400	1	2	2	1	2	2	1	2	2	2	1	2	2	2	2	0	0	0	0
0	517867	33	273	1	1	1.58	93	37.2536	1	2	1	1	50	125	36	202	113	32.9	153	4.37	300	1	2	2	2	2	2	2	2	2	2	1	2	2	2	2	0	0	0	0
0	567553	28	269	1	1	1.62	82.9	31.5882	1	0	2	1	60	126	37.8	156	114	34.8	176	4.74	200	1	2	2	2	2	2	1	2	2	1	1	2	2	2	2	0	0	0	0
0	552837	33	272	1	1	1.65	69	25.3444	1	2	2	1	50	100	31.9	115	89	28.1	126	5.11	200	1	2	2	2	2	2	2	1	2	2	1	2	2	2	2	0	0	0	0
0	578699	33	268	1	1	1.64	81.5	30.3019	1	1	1	1	60	108	34.8	273	109	35.2	267	4.95	200	1	2	2	2	2	2	1	2	2	2	1	2	2	2	2	0	0	0	0
0	524389	33	277	1	2	1.65	68	24.977	1	0	2	1	50	115	34.9	149	105	31.5	169	3.12	250	1	2	2	2	2	2	1	2	2	2	1	2	2	2	2	0	0	0	0
0	525979	26	274	1	1	1.65	65.9	24.2057	0	0	1	0	50	126	38.7	214	120	35.6	245	4.16	200	1	2	2	2	2	2	2	2	2	2	1	2	2	2	2	0	0	0	0
0	579118	33	272	1	1	1.63	62	23.3355	1	0	2	1	70	141	40.8	200	124	36.4	175	5.2	250	1	2	2	2	2	2	2	2	2	2	1	2	2	2	2	0	0	0	0
0	578210	36	263	2	2	1.58	73.8	29.5626	2	1	2	2	80	108	33.7	201	83	25.8	204	5.34	400	1	2	2	2	2	2	2	2	2	2	1	2	2	2	2	0	0	0	0
0	552279	27	272	1	1	1.67	80	28.6851	0	0	1	0	60	99	31.2	73	93	30	104	3.87	260	1	2	2	2	2	2	2	2	2	2	1	2	2	2	2	0	0	0	0
0	546721	30	284	1	1	1.62	76	28.959	0	1	1	0	80	122	38	237	113	34.6	238	3.93	200	1	2	2	2	2	2	2	2	2	2	1	2	2	2	2	0	0	0	0
0	578936	25	268	1	2	1.5	65	28.8889	0	1	2	0	50	114	34.4	173	105	31.5	177	4.12	250	1	2	2	2	2	2	1	2	2	2	1	2	2	2	2	0	0	0	0
0	568154	29	280	1	1	1.6	62	24.2187	0	1	1	0	45	133	39.5	239	119	35.5	227	5.36	250	1	2	2	2	2	2	2	2	2	2	1	2	1	2	2	0	0	0	0
0	558770	23	268	1	1	1.64	102.5	38.1098	0	0	1	0	60	99	32.7	257	99	31	320	4	250	1	1	2	2	2	2	2	2	1	2	1	2	2	2	2	0	0	0	0
0	537073	28	268	2	1	1.62	75.1	28.6161	0	0	2	0	60	109	33.5	232	91	28.4	154	3.71	300	1	2	1	2	2	2	2	2	2	2	1	2	2	2	2	0	0	0	0
0	549355	34	275	1	1	1.63	70.2	26.4218	1	3	2	1	50	126	37.9	134	104	31.8	115	4.71	200	1	2	2	2	2	2	2	2	2	2	1	2	2	2	2	0	0	0	0
0	579260	25	276	1	1	1.54	75	31.6242	0	1	2	0	55	117	35.3	184	100	30.3	140	4.89	200	1	2	2	2	2	2	2	2	2	2	1	2	2	2	2	0	0	0	0
0	516980	30	275	1	2	1.6	70	27.3437	1	1	2	1	60	109	31.8	226	96	29.8	220	3.81	200	1	2	2	2	2	2	2	2	2	2	1	2	2	2	2	0	0	0	0
0	511840	40	275	1	1	1.58	81.2	32.5268	1	1	2	1	60	132	38.5	238	112	33.9	212	4.02	200	1	2	2	2	2	2	2	2	2	2	1	2	2	2	2	0	0	0	0
0	547187	28	268	1	1	1.69	81.9	28.6755	1	3	2	1	60	109	33.4	284	91	27.5	251	3.19	300	1	2	2	2	2	2	2	2	2	2	1	2	2	2	2	0	0	0	0
0	537153	29	283	1	1	1.6	79.9	31.2109	0	1	1	0	50	125	38.4	165	111	34.3	145	3.8	250	1	2	2	2	2	2	2	2	2	2	1	1	1	2	2	0	0	0	0
0	579530	35	233	2	2	1.67	90	32.2708	2	5	1	2	405	125	38.4	165	99	31.8	227	3.69	400	1	2	2	2	2	2	2	2	2	2	1	2	2	2	2	0	0	0	0
0	517481	32	270	1	1	1.64	69.7	25.9146	0	2	2	0	80	105	33.7	255	96	30	218	3.01	300	1	2	2	2	2	2	1	2	2	2	1	2	2	2	2	0	0	0	0
0	548792	37	283	1	1	1.63	67.5	25.4055	1	0	2	0	45	91	30.1	123	86	28.2	173	4.6	400	1	2	2	2	2	2	2	2	2	2	1	2	2	2	2	0	0	0	0
0	557036	30	276	1	2	1.6	72	28.125	1	1	1	1	75	111	33.7	177	94	29.1	187	4.02	600	1	2	2	2	2	2	2	2	2	2	1	2	2	2	2	0	0	0	0
0	567231	41	272	1	1	1.6	66.7	26.0547	2	1	2	2	70	126	37.6	191	106	31.7	175	4.29	200	1	2	2	2	2	2	2	2	2	2	1	2	2	2	2	0	0	0	0
0	536383	28	279	1	1	1.64	63	23.4236	0	0	1	0	40	126	38	236	111	31.7	216	3.79	200	1	2	2	2	2	2	2	2	2	2	1	2	1	2	2	0	0	0	0
0	512707	28	284	1	1	1.67	95	34.0636	0	2	2	0	110	115	33.7	287	90	27.2	296	5.17	300	1	2	2	2	2	2	2	1	2	2	1	2	2	2	2	0	0	0	0
0	512610	30	272	2	2	1.6	83	32.4219	1	0	2	1	60	92	30.4	297	86	29.4	284	3.75	260	1	2	2	2	2	2	2	2	2	2	1	2	2	2	2	0	0	0	0
0	574892	24	279	1	2	1.63	76	28.6048	0	0	1	0	60	98	31.4	196	80	26.4	184	3.66	400	1	2	2	2	2	2	2	2	2	2	1	2	2	2	2	0	0	0	0
0	505624	30	285	1	1	1.64	78.3	29.1121	0	0	1	0	50	97	30.1	202	105	33.5	224	3.87	200	1	2	2	2	2	2	2	2	2	2	1	1	2	2	2	0	0	0	0
0	512932	29	276	1	1	1.63	68	25.5937	0	0	2	0	50	133	39.8	187	101	29.9	145	4.36	200	1	2	2	2	2	2	2	2	2	2	1	2	2	2	2	0	0	0	0
0	545469	26	279	1	2	1.7	111	38.4083	1	0	1	0	45	130	41.2	192	132	41	207	4.39	300	1	2	2	2	2	2	2	2	2	2	1	2	2	2	2	0	0	0	0
0	568035	30	268	1	1	1.68	85.8	30.3997	1	2	2	1	90	130	41	225	108	32.1	171	4.81	250	1	2	2	2	2	2	2	2	2	2	1	2	2	2	2	0	0	0	0
0	559048	25	281	1	1	1.63	77	28.9811	0	0	1	0	60	123	37	153	96	28.6	142	3.7	400	1	2	2	2	2	2	2	2	2	2	1	2	1	2	2	0	0	0	0
0	524034	37	273	1	1	1.5	68.5	30.4444	1	0	2	1	60	117	33.9	147	108	32.5	124	3.83	200	1	2	2	2	2	2	2	2	2	2	1	2	2	2	2	0	0	0	0
0	557375	30	277	1	1	1.63	100.9	37.9766	0	5	2	0	60	138	40.9	308	118	35.5	247	4.47	250	1	2	2	2	2	2	2	2	2	2	1	2	2	2	2	0	0	0	0
0	523649	34	285	1	1	1.65	70.6	25.932	0	0	1	0	60	123	34.9	172	112	31.6	167	3.98	300	1	2	2	2	2	2	1	2	2	2	1	2	2	2	2	0	0	0	0
0	538539	39	279	2	2	1.61	79	30.4772	0	2	2	0	60	130	38.7	220	113	33.9	184	4.66	300	1	2	2	2	2	2	1	2	2	2	1	2	2	2	2	0	0	0	0
0	577509	24	290	1	1	1.62	58.6	22.3289	0	0	1	0	50	106	32.2	116	107	32.2	155	4.25	300	1	2	2	2	2	2	2	2	2	2	1	1	2	2	2	0	0	0	0
0	289053	32	282	1	1	1.59	84	33.2265	1	0	2	1	60	112	34.6	163	87	27.4	146	5.57	600	1	2	2	2	2	2	2	2	2	2	1	2	2	2	2	0	0	0	0
0	554759	25	273	1	1	1.56	70	28.764	0	0	1	0	75	113	35.9	185	80	25.2	138	3.26	250	1	2	2	2	2	2	2	2	2	2	1	1	2	2	2	0	0	0	0
0	544397	34	270	1	2	1.65	87.7	32.213	1	2	2	1	60	134	37.9	172	118	35.3	165	4.46	250	1	2	2	2	2	2	2	2	2	1	1	2	2	2	2	0	0	0	0
0	524669	28	273	1	1	1.56	58.7	24.1206	1	3	2	1	50	105	32.3	245	102	32.4	229	4.28	200	1	2	2	2	2	2	2	2	2	2	1	2	2	2	2	0	0	0	0
0	543737	31	259	1	1	1.6	106	41.4062	0	0	2	0	55	97	30.7	246	81	26	263	5.19	400	1	2	2	2	2	2	2	2	2	2	2	2	2	2	2	0	0	0	0
1	0380784	26	271	1	1	1.62	75	28.578	1	0	2	1	90	89	29	289	82	27.3	272	3.91	1300	1	2	2	2	2	2	2	2	2	2	1	2	2	2	2	2	200	0	0
1	0508875	36	259	1	1	1.55	72	29.9688	1	1	2	1	70	84	27.2	197	81	24.9	190	4.14	400+1000	1	2	2	2	2	2	2	2	2	1	2	2	2	2	2	4	400	0	0
1	0509040	36	273	1	1	1.6	74.5	29.1016	1	1	1	1	60	111	32.6	147	88	26.1	96	3.16	200+1090	1	2	2	2	2	2	1	2	2	2	1	2	2	2	2	2	600	0	0
1	0509595	40	257	2	1	1.63	98.2	36.9604	1	3	1	0	60	120	36.6	192	96	29	155	4.14	1500	1	1	2	3	2	2	1	1	2	2	1	2	2	2	2	2	200	0	0
1	0510184	31	258	2	1	1.62	77.9	29.683	2	2	1	2	70	115	34.2	121	117	34.6	126	3.44	1400	1	2	2	2	2	2	2	2	2	1	1	2	2	2	2	4	150	0	0
1	0510794	31	261	1	1	1.6	52	20.3125	0	2	2	0	55	117	34	120	98	27.9	110	3.2	1000	1	2	2	2	2	2	1	2	2	1	1	2	2	2	2	2	0	0	0
1	0511886	34	267	2	1	1.7	92.5	32.0069	1	1	2	1	120	116	33.5	183	118	33.9	128	3.46	2400	1	1	1	2	2	2	2	2	2	1	1	2	2	2	2	8	400	0	0
1	512315	29	287	1	1	1.65	79.5	29.2011	0	0	2	0	65	150	43.5	140	120	35.8	156	3.2	2000	1	2	2	2	2	2	2	2	2	2	1	2	2	2	2	2	0	0	0
1	0513045	31	228	2	1	1.57	69	27.993	0	1	1	0	60	107	32	100	72	22	62	2.39	1000	1	1	2	2	1	1	2	2	2	1	1	2	2	2	1	4	400	0	0
1	0514104	34	268	1	2	1.45	60	28.5375	2	1	2	2	120	78	24.2	180	75	24.2	210	5.45	1500	1	2	2	1	2	2	1	2	2	2	1	2	2	2	2	2	0	0	0
1	0514112	41	247	2	2	1.58	62	24.8358	2	2	1	2	90	111	33.1	287	92	27.4	228	4.57	2000	1	2	2	2	2	2	2	2	2	1	1	2	2	2	2	4	0	0	0
1	0515060	29	271	1	2	1.68	94.2	33.3759	1	0	2	1	120	104	31.5	228	89	27.6	165	4.05	2000	1	2	2	2	2	2	2	2	1	2	1	2	2	2	2	6	550	0	0
1	0516694	36	271	1	2	1.62	76.2	29.0352	1	0	2	1	120	92	28.7	188	76	24	184	4.43	200+1300	1	2	2	1	2	2	2	2	2	2	1	2	2	2	2	2	0	0	0
1	0522968	34	273	1	1	1.69	85	29.7609	1	1	2	1	100	102	30.9	260	78	22.2	103	3.68	2500+1700	2	2	2	2	2	2	2	2	2	1	1	2	2	2	2	12	800	0	10
1	0524264	31	199	2	2	1.68	80	28.3447	1	0	1	0	50	104	29.7	164	95	28	166	1.73	2200	2	2	2	1	2	1	2	2	2	1	1	2	2	2	1	4	550	0	0
1	0524991	29	283	2	1	1.6	65.5	25.5859	1	2	1	1	70	103	30.2	176	84	25.3	162	2.58	1200	1	2	2	2	2	2	2	1	2	2	1	2	2	2	2	2	200	0	0
1	0525283	35	260	1	1	1.6	60.8	23.75	1	2	2	1	70	116	34	189	105	32.3	186	3.72	1000	1	2	2	2	2	2	2	2	2	1	1	2	2	2	2	2	200	0	0
1	0527429	29	272	1	2	1.55	66.2	27.5546	0	1	2	0	60	108	32	403	89	28.2	325	3.56	1500	1	2	2	2	2	2	2	2	2	2	1	2	2	2	2	2	200	0	0
1	0527654	37	257	1	2	1.55	74	30.8012	1	0	1	1	130	132	39.8	149	73	26	87	4.59	300	2	1	2	2	1	2	2	2	2	2	1	2	2	1	2	2	0	0	0
1	0528019	39	271	1	1	1.58	72.1	28.8816	1	1	1	0	90	77	23.5	267	64	20.9	222	4.05	1000	1	1	2	2	2	2	1	2	1	2	1	2	2	2	2	4	200	0	0
1	0528167	29	276	1	1	1.58	72.1	28.8816	1	1	1	0	90	95	28.5	178	86	25.6	167	4.03	1000	1	2	2	2	2	2	2	1	2	2	1	2	2	2	2	2	200	0	0
1	0528791	28	281	1	2	1.58	66	26.4381	0	1	1	0	50	109	34.9	216	80	25.5	180	4.05	250+630	1	2	2	2	2	2	2	2	2	2	1	1	2	2	2	2	0	0	0
1	0529252	43	234	1	2	1.64	95.7	35.5815	1	3	1	1	60	122	37.8	78	103	32.5	86	2.72	260	1	1	2	2	1	2	1	2	2	2	1	2	2	2	2	0	0	1	0
1	0529444	42	273	1	2	1.6	74	28.9062	1	0	2	1	60	122	36.1	269	98	29.8	222	3.64	1000	1	2	2	2	2	2	1	2	2	2	1	2	2	2	2	2	200	0	0
1	0529689	32	266	1	2	1.59	75	29.6665	0	0	2	0	60	113	30.5	121	86	26	100	2.57	300+800	1	1	2	2	2	2	2	2	2	2	2	2	2	2	2	2	400	0	0
1	0530939	29	274	2	2	1.52	57.4	24.8442	1	1	2	1	60	93	30	174	71	25.8	190	3.52	1000	1	2	2	2	2	2	2	1	2	2	1	2	2	2	2	2	0	0	0
1	0532105	31	273	1	1	1.63	80	30.1103	0	3	1	0	90	112	35.3	307	94	29.2	310	4.77	1300	1	2	2	2	2	2	2	2	1	2	1	1	2	2	2	2	2	0	0
1	0532176	33	268	2	1	1.61	76.5	29.5128	0	1	1	0	60	103	29.5	207	82	25.7	192	4.5	1400	1	2	2	1	2	2	2	2	2	2	1	2	2	2	2	2	0	0	0
1	0533491	33	276	2	1	1.65	77	28.2828	0	0	1	0	140	98	29	241	54	17.5	131	3.58	800	1	2	2	2	2	2	2	2	2	1	1	2	1	2	2	6	400	0	0
1	0535220	32	277	1	1	1.63	85	31.9922	1	0	2	1	90	108	33.8	103	107	34.2	119	3.5	1500	1	2	2	2	2	2	1	2	2	2	1	2	2	2	2	2	200	0	0
1	0537291	29	283	2	1	1.6	64	25	0	0	1	0	120	143	42.7	160	130	38.9	92	3.98	1200	1	2	2	2	2	2	1	2	2	2	1	1	1	2	2	2	0	0	0
1	0537494	42	275	1	2	1.55	68	28.3039	0	1	1	0	90	119	31.5	139	90	27.8	142	4.5	1800	1	2	2	1	2	2	1	2	2	2	1	2	2	2	2	4	400	0	0
1	0537629	32	279	2	2	1.63	124	46.6709	1	1	1	1	90	106	31.6	123	86	27.8	119	4.99	1600	1	1	2	2	2	2	1	1	2	1	1	2	2	2	2	4	400	0	0
1	0537723	28	272	1	1	1.68	160	56.6893	1	0	2	1	60	124	39.1	288	94	28.3	216	4.29	200+1300	1	2	2	2	2	2	2	2	2	2	1	2	2	2	2	2	0	0	0
1	0539376	35	272	1	2	1.66	63	22.8625	1	0	1	0	90	108	30.3	169	87	27.1	170	4.04	1800	1	2	2	2	2	2	2	1	2	2	1	2	2	2	2	2	200	0	0
1	0539696	29	260	1	2	1.65	67	24.6097	1	2	1	0	90	99	30	253	102	30.8	164	4.32	1100	1	2	2	2	2	2	2	2	2	2	1	2	2	2	2	2	200	0	0
1	0539750	26	273	2	2	1.65	71	26.079	0	0	1	0	50	123	29.7	159	72	21.2	167	4.1	250+910	1	2	2	2	2	2	2	2	2	2	1	1	1	2	2	2	200	0	0
1	0540595	34	249	1	1	1.55	57	23.7253	2	2	2	1	90	117	35.2	171	90	26.2	165	3.88	1100	1	2	2	2	2	2	2	2	2	1	1	2	2	2	2	4	200	0	0
1	0542125	32	281	1	1	1.54	76	32.0459	0	1	2	0	60	129	39.7	203	98	29.2	209	3.59	1000	1	2	2	2	2	2	2	2	2	1	1	2	2	2	2	2	200	0	0
1	0542201	27	272	1	1	1.65	86.3	31.6988	1	0	1	1	60	113	32	296	89	27.1	232	3.66	1180	1	2	2	2	2	2	2	2	2	2	1	2	2	2	2	2	200	0	0
1	0542389	24	286	1	2	1.5	61	27.1111	0	0	1	0	50	103	32.2	207	67	21.4	230	3.93	1000	1	2	2	2	2	2	2	2	2	2	1	1	2	2	2	2	400	0	0
1	0542460	38	258	1	2	1.5	61	27.1111	1	0	2	1	100	108	33.1	281	76	22.9	222	4.09	1500	1	2	2	2	2	2	2	2	2	1	1	2	2	2	2	4	600	0	0
1	0543611	23	285	1	2	1.6	100	39.0625	0	0	2	0	60	122	30.8	180	90	26.8	162	4.66	1200	1	2	2	2	2	2	2	2	2	2	1	2	2	2	2	2	200	0	0
1	0543671	44	270	2	1	1.55	58.1	24.1831	1	2	2	0	60	93	30	249	83	26.2	203	3.88	1300	1	2	2	2	2	2	2	2	2	2	1	2	2	2	2	4	400	0	0
1	0544071	28	284	2	1	1.64	90	33.4622	1	0	1	0	70	98	31.3	248	73	23.3	194	3.76	1500	1	2	2	2	2	2	2	1	2	2	1	2	2	2	2	2	200	0	0
1	0544496	33	276	1	1	1.6	59.5	23.2422	1	2	1	0	80	97	31	272	77	24.4	177	3.53	1000	1	2	2	2	2	2	2	2	2	1	1	2	2	2	2	2	200	0	0
1	0544501	27	292	1	1	1.62	69	26.2917	0	0	1	0	60	114	35.5	245	83	26.2	187	3.78	1000	1	2	2	2	2	2	2	2	2	2	1	1	2	2	2	2	200	0	0
1	0544743	38	285	1	1	1.65	81	29.7521	1	3	2	0	105	91	29.3	266	84	26.6	187	3.2	1500	1	2	2	2	2	2	2	1	2	2	1	1	2	2	2	4	400	0	0
1	563883	26	249	1	2	1.73	76.3	25.4937	0	2	2	0	80	115	36.3	229	93	27.6	233	3.12	1800	1	2	2	2	2	2	2	2	2	1	1	2	2	2	2	4	400	0	0
1	563961	36	246	1	1	1.62	82.5	31.4358	0	1	2	0	90	126	39.7	142	96	29.2	123	4.2	1500	1	1	2	2	2	2	2	2	2	2	2	2	2	2	2	4	400	0	0
1	565312	40	276	1	2	1.6	96	37.5	1	4	2	0	70	120	32.5	200	85	26.2	136	4.23	1000	1	2	2	1	2	2	2	2	2	2	2	2	2	2	2	4	400	0	0
1	376550	33	243	1	2	1.6	90	35.1562	1	0	1	1	55	120	37	231	113	34.9	235	3.64	1000	1	2	2	2	2	2	2	2	2	1	1	2	2	2	2	2	0	0	0
1	547851	42	270	2	2	1.6	61	23.8281	1	0	1	0	120	104	32	113	73	23.4	175	3.75	1400	1	2	2	2	2	2	2	2	1	2	2	2	2	2	2	2	400	0	0
1	548671	37	252	1	2	1.63	62	23.3355	1	2	2	1	120	122	36.7	210	67	20.4	108	2.46	5000	2	2	2	2	2	2	2	2	2	1	1	2	2	2	2	14	1200	1	6
1	549195	32	260	1	2	1.63	66.5	25.0292	1	0	1	1	60	101	32	228	87	28.2	227	4.5	800	1	2	2	2	2	2	2	2	2	1	1	2	2	2	2	2	200	0	0
1	550356	43	249	1	2	1.62	83	31.6263	2	1	2	1	190	95	29.8	203	82	25.1	121	4.2	5500	1	2	2	2	2	2	2	2	1	1	1	2	2	2	2	12	1200	0	4
1	551841	31	282	1	1	1.63	72	27.0993	0	0	2	0	90	115	32	279	89	27.1	231	3.49	800	1	2	2	2	2	2	2	2	2	1	1	2	2	2	2	2	0	0	0
1	551883	25	276	1	2	1.57	66.3	26.8976	0	0	1	0	50	128	39	230	73	21.6	70	5.22	4000	2	1	2	2	2	2	2	2	2	2	1	2	2	2	2	20	2600	1	30
1	551919	37	250	1	2	1.6	83.2	32.5	1	2	2	1	100	112	35	328	105	31.8	172	4.68	1000	1	2	2	2	2	2	2	2	2	1	1	2	2	2	2	4	400	0	0
1	553737	31	232	1	2	1.7	100.3	34.7059	1	0	2	1	60	97	29.5	236	67	20.8	127	2.56	850	1	1	2	2	2	2	2	2	2	2	1	2	2	2	2	6	600	0	0
1	555982	48	262	1	1	1.5	72.2	32.0889	1	3	2	1	100	120	38	250	104	29.9	240	4.71	1200	1	2	2	2	2	2	2	2	2	2	1	2	2	2	2	4	350	0	0
1	556029	32	250	1	1	1.67	78	27.968	0	0	2	0	50	120	36.7	190	100	29.6	173	4.4	1200	1	2	2	2	2	2	2	2	2	1	1	2	2	2	2	2	0	0	0
1	569328	40	199	1	1	1.54	64	26.986	1	1	1	1	90	112	33.2	217	81	24.7	158	5.33	250	1	2	2	2	2	2	2	2	2	2	1	2	2	2	2	2	0	0	0
1	572131	30	273	1	1	1.68	78.8	27.9195	1	2	2	0	70	113	35	176	92	28.6	418	4.65	1000	1	2	2	2	2	2	2	2	1	2	1	2	2	2	2	4	400	0	0
1	573593	39	231	1	2	1.6	66	25.7812	0	2	1	1	60	101	30.6	270	75	23	225	2.24	1000	2	1	2	2	2	1	1	2	2	1	1	2	2	2	1	2	0	0	4
1	573411	23	279	1	2	1.63	75.5	28.4166	0	1	1	0	70	120	40	386	89	27.9	311	5.88	1000	2	2	2	1	2	2	2	2	2	2	1	2	2	2	2	2	200	0	0
1	573032	29	218	2	2	1.68	60	21.2585	1	3	1	0	50	123	37.4	70	104	31.1	81	2.5	250	2	1	2	2	1	2	2	2	2	2	1	2	2	2	2	0	200	1	4
1	572677	28	205	1	2	1.58	45	18.026	2	2	1	2	120	97	30.8	240	92	28.8	116	3.63	250	1	2	2	2	2	2	2	2	2	2	1	2	2	2	2	2	0	0	0
1	567483	36	262	2	2	1.59		0	1	0	1	0	60	117	35.8	124	102	30.6	104	2.81	800	1	2	2	2	2	2	2	2	2	1	1	2	2	2	2	2	200	0	0
1	561950	24	239	2	2	1.58	87	34.8502	0	1	1	0	50	80	25.9	151	55	18.3	140	6.01	250	1	1	2	2	2	1	2	2	2	1	1	2	2	2	2	4	0	0	0
1	561240	34	274	1	1	1.68	86.5	30.6477	1	0	2	1	60	126	39	129	95	28.8	136	3.81	250+1480	1	2	2	2	2	2	2	2	2	2	1	2	2	2	2	2	200	0	0
