# Supplementary material for: A risk prediction model of perinatal blood transfusion for patients who underwent cesarean section: a case control study
Source: BMC Pregnancy Childbirth. 2022 Apr 30;22:373. doi: 10.1186/s12884-022-04696-x (PMC9055706; doi:10.1186/s12884-022-04696-x)
Supplement: Supplementary file 2 — Additional file 2. It is the validation set for the verification of the model. [file 12884_2022_4696_MOESM2_ESM.xlsx]

## Sheet: Sheet1
group(1:transfusion;0:non-transfusion)	age(year)	ID	gestational week(day)	adress(1:local resident;2:stranger)	job(1:emplyed;2:unemplyed)	height(m)	weight(Kg)	BMI	parity	abortion	emergency surgery(1:yes;2:no)	operation time(min)	cesarean times	preHb(g/L)	preHCT(%)	prePLT(*109/L)	postHb(g/L)	postHct(%)	postPLT(*109/L)	preFig(g/L)	blood amount	anesthesia(1:CSEA;2:GA)	PE(1:yes;2:no)	chronic hypertension(1:yes;2:no)	gestational hypertension(1:yes;2:no)	HELLP(1:yes;2:no)	placental abruption(1:yes;2:no)	GDM(1:yes;2:no)	macrosomia(1:yes;2:no)	fibroid(1:yes;2:no)	placenta previa(1:yes;2:no)	polyembryony(1:yes;2:no)	Oxytocin during labor(1:yes;2:no)	painless delivery(1:yes;2:no)	Hepatitis B(1:yes;2:no)	coagulation disorders(1:yes;2:no)	RBC(unit)	plasma(ml)	platelets(unit)	cryoprecipitate(unit)
1	24	579162	283	1	2	1.6	98.9	38.6328	0	2	2	90	0	118	37.2	239	91	28.2	155	5	1000	1	2	1	2	2	2	1	1	2	2	1	2	2	2	2	2	200	0	0
1	40	160225	262	1	2	1.6	79	30.86	1	1	1	140	1	77	24.6	167	69	20.9	144	5.88	2500	2	1	2	2	2	2	2	2	2	2	2	2	2	2	2	6	400	0	0
1	35	302307	269	1	1	1.65	71.5	26.26	1	1	2	60	1	113	36.1	232	97	29.2	189	3.51	1230	1	2	2	2	2	2	2	2	2	2	1	2	2	2	2	2	200	0	0
1	28	580924	269	1	2	1.52	69	29.86	1	1	2	120	1	88	30.3	222	63	20	187	4.74	1000	1	2	2	2	2	2	1	2	2	2	1	2	2	2	2	2	200	0	0
1	32	582552	269	2	2	1.56	77	31.64	2	2	1	180	2	106	34.5	264	70	21.5	175	4.05	3000	1	2	2	2	2	2	2	1	2	2	1	2	2	2	2	8	600	0	0
1	32	583217	234	1	2	1.6	80	31.25	1	2	1	120	1	110	35	270	80	23.8	120	4.25	1500	2	2	2	2	2	2	1	2	2	1	1	2	2	2	2	4	450	0	11
1	30	584937	262	1	2	1.65	106	38.93	1	3	2	120	1	116	36.4	298	101	31.7	194	4.81	1200	1	2	1	2	2	2	2	2	2	1	1	2	2	2	2	4	400	0	0
1	33	585334	241	1	2	1.57	67.2	27.26	1	0	1	130	0	113	35.6	152	90	28	145	2.64	1500	1	1	2	2	2	1	2	2	2	2	2	2	2	2	2	6	800	0	0
1	35	588379	262	1	2	1.58	83	33.25	2	2	2	70	0	113	36	197	82	24.8	166	4.45	1000	1	2	2	2	2	2	2	2	2	1	1	2	2	2	2	2	200	0	0
1	26	588466	269	1	2	1.6	86.9	33.95	1	1	2	135	1	97	30.9	152	78	24.5	103	3.33	1000	1	2	1	2	2	2	1	2	2	2	1	2	2	2	2	2	150	0	0
1	34	588474	283	1	2	1.63	78	29.36	1	2	1	110	0	111	36.1	358	75	23.4	235	4.05	2000	1	2	2	2	2	1	2	2	2	2	1	2	2	2	2	6	500	0	0
1	23	577067	269	1	1	1.63	98	36.89	0	0	2	60	0	101	32.8	235	76	23.2	204	3.76	2000	1	1	2	2	2	2	2	2	2	2	1	2	2	2	2	4	400	0	0
1	45	577690	276	1	2	1.58	72.6	29.08	1	0	2	60	1	98	30.5	203	78	24.2	146	3.83	2000	1	2	2	2	2	2	1	2	2	2	1	2	2	2	2	4	400	0	0
1	27	577876	255	1	1	1.63	77	28.98	1	1	1	80	0	101	31.4	270	77	22.8	228	5.31	1500	1	2	2	2	2	2	2	2	2	1	1	2	2	2	2	2	200	0	0
1	31	578681	276	1	1	1.5	64.2	28.53	0	0	1	60	0	96	30.7	300	87	27.6	214	4.47	1000	1	2	2	2	2	2	2	1	2	2	1	2	2	2	2	2	200	0	0
1	38	462033	269	1	1	1.56	73	30	0	1	1	90	0	125	36.9	267	73	21.9	195	6.52	3000	1	2	2	2	2	2	2	2	2	1	1	2	2	2	2	8	800	0	0
1	28	578982	241	2	1	1.62	80	30.48	2	1	2	220	2	87	28.2	126	81	24.6	121	3.31	4000	2	2	2	2	2	2	2	2	2	1	1	2	2	2	2	12	900	0	0
1	42	329392	269	2	1	1.63	77.8	29.28	1	1	1	60	0	105	32	196	94	28.3	173	4.42	1500	1	2	2	2	2	2	2	2	2	2	2	2	2	2	2	2	200	0	0
1	41	0366276	199	1	1	1.69	66	23.11	1	3	2	90	1	98	28.8	248	90	27.1	225	3.56	2000	1	2	2	2	2	2	2	2	2	1	2	2	2	2	2	8	750	0	0
1	32	0462858	262	1	1	1.63	87.2	32.82	0	1	2	85	0	115	36	292	108	33.6	261	4.9	2500	1	2	1	2	2	2	2	2	2	1	2	2	2	2	2	6	600	0	0
1	28	0472997	269	1	1	1.61	80	30.86	0	0	2	120	0	126	36	136	80	23.1	103	3.95	1500	1	2	2	2	2	2	2	2	2	1	2	2	2	2	2	2	0	0	0
1	35	0473111	241	1	2	1.62	68	25.91	1	0	2	120	1	95	29	263	74	23.2	287	3.75	2500	1	2	2	2	2	2	2	2	2	1	2	2	2	2	2	4	400	0	0
1	30	0473173	241	1	2	1.64	101	37.55	0	0	2	135	0	100	28.6	220	77	24.8	187	5.29	1500	1	1	2	2	2	2	2	2	2	1	2	2	2	2	2	4	200	0	0
1	32	0473456	290	1	1	1.64	76	28.26	0	0	1	50	0	109	33.7	214	84	26.5	152	3.8	1500	1	1	2	2	2	2	2	1	2	2	2	2	2	2	2	4	4	0	0
1	31	0474533	276	1	1	1.62	75	28.58	0	0	1	60	0	122	34	229	90	27.2	182	4.42	1500	1	2	2	2	2	2	2	2	2	2	2	2	2	2	2	4	400	0	0
1	32	0474913	262	1	1	1.6	83	32.42	0	2	2	80	0	101	32.3	264	81	27.3	242	4.76	1000	1	2	2	2	2	2	2	2	2	2	2	2	2	2	2	2	0	0	0
1	33	0475004	248	1	1	1.58	64	25.64	1	2	1	60	1	99	30.3	340	82	25.6	313	4.98	1500	1	2	2	2	2	2	2	2	2	1	2	2	2	2	2	2	200	0	0
1	41	0476230	276	1	1	1.55	72	29.97	1	1	1	60	1	105	33	176	93	30	213	4.3	900	1	2	2	2	2	2	2	1	2	2	2	2	2	1	2	2	200	0	0
1	32	0478319	262	2	2	1.55	66.2	27.55	1	1	2	120	1	113	34.3	207	100	30.8	234	4.21	3000	1	2	2	2	2	2	2	2	2	1	2	2	2	2	2	4	400	0	0
1	42	0478591	269	1	2	1.6	70	27.34	1	3	1	70	0	137	40.2	232	77	23.4	186	4.01	1700	1	1	2	1	2	2	2	2	2	2	2	2	2	2	2	4	400	0	0
1	31	0478596	283	1	1	1.63	92.1	34.66	0	0	2	60	0	100	30.4	218	90	27.6	207	1.58	1300	1	1	2	2	2	2	1	2	1	2	2	2	2	2	2	4	400	0	8
1	25	0478602	283	1	1	1.6	77	30.08	0	0	2	60	0	122	36.8	161	85	26.5	113	3.54	1200	1	2	2	2	2	2	2	2	2	2	2	2	2	2	2	2	250	0	0
1	27	0480541	234	1	1	1.67	126	45.18	1	2	1	100	1	126	36	118	87	26.8	87	3.09	1000	1	1	2	2	2	2	1	2	1	2	2	2	2	2	2	2	400	0	0
1	39	0481677	276	1	2	1.63	81	30.49	1	2	2	60	1	112	35	133	94	30.3	162	3.68	1800	1	2	2	2	2	2	2	2	2	1	2	2	2	2	2	2	200	0	0
1	33	0481702	248	2	2	1.63	130	48.93	1	2	1	210	1	114	35.1	85	71	23.8	38	3.03	1600	2	2	2	2	2	2	1	2	2	2	2	2	2	2	2	4	0	1	0
1	28	0482766	276	1	1	1.58	74.8	29.96	0	0	2	70	0	121	34	181	83	25.6	164	4.61	1000	1	2	2	2	2	2	2	2	2	1	2	2	2	2	2	2	200	0	0
1	28	0483511	290	1	1	1.58	65	26.04	0	0	1	60	0	103	30	248	93	28.5	227	4.46	1500	1	2	2	2	2	2	2	2	2	2	2	2	2	2	2	4	400	0	0
1	33	0485473	262	1	1	1.62	75	28.58	0	0	1	50	0	119	33	270	89	27.4	207	4.36	2000	1	2	2	2	2	2	2	2	2	1	2	2	2	2	2	2	200	0	0
1	32	0486271	234	1	2	1.62	60	22.86	1	3	1	75	1	116	30	419	124	38.5	371	4.46	1200	1	2	2	2	2	2	2	2	2	1	2	2	2	2	2	4	450	0	0
1	40	0491993	283	1	2	1.59	88	34.81	1	0	1	60	0	114	35	237	92	28.5	191	4.31	1500	1	2	2	2	2	2	2	1	2	2	2	2	2	2	2	4	400	0	0
1	32	0492699	255	1	1	1.74	103	34.02	1	0	1	70	1	117	35.6	287	86	27.4	284	4.5	800	1	2	2	2	2	2	2	2	2	2	2	2	2	2	2	2	200	0	0
1	31	0493571	255	1	2	1.65	77	28.28	1	0	2	100	1	101	29.7	190	87	24.9	201	4.07	1000	1	2	2	2	2	2	2	2	2	1	2	2	2	2	2	2	200	0	0
1	36	0495767	269	1	1	1.55	71	29.55	1	1	1	60	0	121	36.8	192	85	25.8	187	3.5	1500	1	2	2	2	2	2	2	2	2	1	2	2	2	2	2	2	200	0	0
1	43	0495989	262	2	2	1.62	83	31.63	3	0	2	120	2	94	28.9	249	83	25.8	187	3.99	2000	1	2	2	2	2	2	1	2	2	1	2	2	2	2	2	8	800	0	0
1	37	0498353	269	1	1	1.62	89	33.91	1	1	2	120	1	115	34	247	87	27.4	215	4.05	1300	1	2	2	2	2	2	1	1	2	2	2	2	2	2	2	2	200	0	0
1	28	0498930	248	1	1	1.66	109	39.56	0	2	2	178	0	100	33	250	85	26	190	5.05	2500	1	1	2	2	2	2	1	2	2	2	2	2	2	2	2	8	850	0	0
1	28	0499134	248	1	1	1.58	85	34.05	0	0	1	60	0	135	38.9	120	84	24.3	108	4.37	1000	1	2	2	2	2	2	1	2	2	2	2	2	2	2	2	4	400	0	0
1	28	0504172	262	1	1	1.77	86	27.45	0	0	2	90	0	117	35.3	166	86	26.2	154	3.23	1700	1	2	2	2	2	2	2	2	2	1	2	2	2	2	2	4	400	0	0
1	33	0505943	262	1	1	1.62	64	24.39	1	1	1	150	1	92	27.1	136	67	21.2	103	4.14	1500	1	2	2	2	2	2	2	2	1	2	2	2	2	2	2	6	400	0	0
0	39	590709	264	1	1	1.65	67	24.6097	1	0	1	60	1	128	38.8	202	120	35	200	3.96	300	1	2	2	2	2	2	2	2	2	2	1	2	2	2	2	0	0	0	0
0	26	590549	278	1	1	1.7	88.7	30.692	0	1	1	80	0	123	36.7	236	98	30.8	183	4.12	300	1	2	2	2	2	2	2	1	2	2	1	2	2	2	2	0	0	0	0
0	37	589720	271	1	1	1.64	65	24.1672	1	0	2	50	1	119	35.7	182	115	35.2	187	4.27	200	1	2	2	2	2	2	2	2	2	2	1	2	2	2	2	0	0	0	0
0	36	589672	271	1	1	1.68	77.2	27.3526	1	0	2	60	1	128	38.8	186	107	38.2	145	3.17	300	1	2	2	2	2	2	1	2	2	2	1	2	2	2	2	0	0	0	0
0	34	589371	278	1	1	1.6	75.5	29.4922	1	2	2	60	1	111	34.9	220	86	27.8	168	3.52	250	1	2	2	2	2	2	2	2	2	2	1	2	2	2	2	0	0	0	0
0	29	588549	271	1	1	1.58	71	28.441	0	1	1	60	0	127	37.4	219	116	35.8	192	4.36	200	1	2	2	2	2	2	2	2	2	2	1	2	2	2	2	0	0	0	0
0	36	587162	264	2	1	1.65	72	26.4463	1	1	2	60	0	103	31.7	175	96	29.9	201	4.31	200	1	2	2	2	2	2	2	2	2	2	1	2	2	2	2	0	0	0	0
0	21	587128	271	1	2	1.57	81.5	33.0642	0	0	2	50	0	116	36.9	319	97	30.9	328	4.96	250	1	1	2	2	2	2	2	2	2	2	1	2	2	2	2	0	0	0	0
0	32	586940	278	1	1	1.53	62.5	26.6991	1	0	1	60	0	116	34.9	173	104	30.5	195	4.81	300	1	2	2	2	2	2	2	2	2	2	1	2	2	2	2	0	0	0	0
0	32	586858	278	1	1	1.63	77	28.9811	1	1	2	60	1	102	31.9	210	114	30.5	242	3.89	300	1	2	2	2	2	2	1	2	2	2	1	2	2	2	2	0	0	0	0
0	30	585702	278	1	2	1.63	40.5	15.2433	2	1	2	100	2	104	32.6	190	90	28.4	165	4.77	200	1	2	2	2	2	2	1	2	2	2	1	2	2	2	2	0	0	0	0
0	36	584847	278	1	1	1.62	89.4	34.0649	0	1	2	60	0	126	37.9	281	108	31.8	230	4.01	250	1	2	2	2	2	2	2	2	2	2	1	2	2	2	2	0	0	0	0
0	29	584097	271	2	2	1.63	86.5	32.5567	2	1	2	75	2	126	37.3	152	110	33.3	174	3.99	300	1	2	2	2	2	2	2	2	2	2	1	2	2	2	2	0	0	0	0
0	32	583611	271	1	1	1.65	92.5	33.9761	0	2	2	60	0	103	32.1	220	98	30.7	252	4.88	300	1	2	2	2	2	2	2	2	2	2	1	2	2	2	2	0	0	0	0
0	34	583237	271	1	1	1.65	98	35.9963	0	0	2	75	0	112	33	257	101	31.9	248	5.82	300	1	1	2	2	2	2	1	2	2	2	1	2	2	2	2	0	0	0	0
0	32	582996	271	1	2	1.61	67.5	26.0407	1	0	2	60	1	107	31	258	91	27.7	209	4.22	250	1	2	2	2	2	2	2	2	2	2	1	2	2	2	2	0	0	0	0
0	31	582590	271	1	1	1.6	91	35.5469	0	1	2	50	0	126	37.7	313	106	32.1	201	6.29	250	1	1	2	2	2	2	2	1	1	2	1	2	2	2	2	0	0	0	0
0	30	582172	278	1	1	1.66	73.5	26.673	1	1	2	70	1	121	36	131	110	34.1	125	3.21	200	1	2	2	2	2	2	2	2	2	2	1	2	2	2	2	0	0	0	0
0	22	581850	278	1	1	1.71	97.5	33.3436	0	0	2	60	0	135	40.9	201	108	33.2	158	4.47	400	1	2	2	2	2	2	2	2	2	2	1	2	2	2	2	0	0	0	0
0	30	580836	264	2	2	1.65	89.5	32.8742	2	2	2	50	2	115	35	213	98	31.3	169	3.15	250	1	2	2	2	2	2	2	2	2	2	1	2	2	2	2	0	0	0	0
0	31	580646	278	1	2	1.62	72.5	27.6254	1	0	2	60	1	102	32	268	97	31.3	271	4.2	200	1	2	1	2	2	2	2	1	2	2	1	2	2	2	2	0	0	0	0
0	29	580061	285	1	1	1.62	72	27.4348	1	1	1	60	0	134	41.2	181	106	32.5	184	3.85	350	1	2	2	2	2	2	2	1	2	2	1	2	2	2	2	0	0	0	0
0	31	579997	278	1	1	1.7	81	28.0277	0	1	1	60	0	120	36	347	99	30.3	311	4.89	260	1	2	2	2	2	2	2	2	2	2	1	2	2	2	2	0	0	0	0
0	34	579928	243	1	1	1.65	75.3	27.6584	0	0	2	60	0	104	30	90	92	27.6	66	3.81	400	1	2	1	2	2	2	2	2	2	2	2	2	2	2	2	0	0	0	0
0	23	579920	257	1	2	1.65	81	29.7521	1	1	2	60	1	146	43.1	132	138	40.8	110	4.53	450	1	2	2	2	2	2	2	2	2	1	2	2	2	2	2	0	0	0	0
0	37	579519	271	1	1	1.68	80.7	28.5927	1	0	2	60	1	112	33	222	92	28	174	4.12	300	1	2	2	2	2	2	1	2	2	2	1	2	2	2	2	0	0	0	0
0	31	579231	271	1	1	1.8	66	20.3704	1	1	2	60	1	109	34.3	186	100	32.3	171	4.17	300	1	2	2	2	2	2	2	2	2	2	1	2	2	2	2	0	0	0	0
0	25	579142	264	1	2	1.55	60	24.974	1	0	2	60	1	114	34.6	159	112	34.2	139	4.51	250	1	2	2	2	2	2	2	2	2	2	1	2	2	2	2	0	0	0	0
0	28	579080	285	1	1	1.58	73.4	29.4023	0	1	1	45	0	111	34.7	258	101	32.5	248	3.16	300	1	2	2	2	2	2	2	2	2	2	1	2	2	2	2	0	0	0	0
0	40	578549	264	1	1	1.62	93	35.4367	1	0	1	80	1	118	36.8	200	105	32.7	206	5.67	300	1	2	2	2	2	2	1	2	2	2	1	2	2	2	2	0	0	0	0
0	38	578235	278	1	2	1.62	72.5	27.6254	2	3	2	70	2	125	38	274	110	32.1	226	4.82	300	1	2	1	2	2	2	2	2	2	2	1	2	2	2	2	0	0	0	0
0	26	577617	271	1	1	1.56	86.7	35.6262	0	0	2	60	0	136	36	243	110	33.1	203	4.61	250	1	2	2	2	2	2	2	1	2	2	1	2	2	2	2	0	0	0	0
0	22	577400	271	1	2	1.55	95	39.5421	1	0	2	60	1	119	36.1	212	107	33.2	180	3.99	250	1	2	2	2	2	2	2	2	2	2	1	2	2	2	2	0	0	0	0
0	34	576468	271	1	2	1.7	60	20.7612	2	1	2	60	2	120	33	197	107	32	210	4.4	250	1	2	2	2	2	2	2	2	2	2	1	2	2	2	2	0	0	0	0
0	30	576345	285	1	1	1.55	75	31.2175	0	0	1	60	0	96	30	218	103	31.2	211	5.04	250	1	2	2	2	2	2	2	2	2	2	1	2	2	2	2	0	0	0	0
0	23	576112	285	1	1	1.67	73	26.1752	0	0	1	60	0	123	35.4	256	120	35.4	256	3.74	600	1	2	2	2	2	2	2	2	2	2	1	2	2	2	2	0	0	0	0
0	29	576082	278	1	1	1.6	75.5	29.4922	0	0	2	60	0	110	34.3	224	83	26.7	225	3.99	400	1	2	2	2	2	2	2	1	2	2	1	2	2	2	2	0	0	0	0
0	39	575933	278	1	1	1.7	89	30.7958	2	3	2	60	0	126	36	264	120	32	250	3.98	350	1	2	2	2	2	2	1	2	2	2	1	2	2	2	2	0	0	0	0
0	30	574947	278	1	1	1.58	74.3	29.7629	0	0	2	70	0	102	30	237	95	30	240	4.61	350	1	2	2	2	2	2	1	2	2	2	1	2	2	2	2	0	0	0	0
0	37	574420	271	1	1	1.65	64.8	23.8017	2	1	2	60	2	120	36	240	110	33	256	4.5	250	1	2	2	2	2	2	1	2	2	2	1	2	2	2	2	0	0	0	0
0	30	574294	271	1	1	1.66	77.7	28.1971	1	0	2	80	1	107	32	268	98	31.6	236	4.1	200	1	2	2	2	2	2	2	2	2	2	1	2	2	2	2	0	0	0	0
0	30	574002	278	1	1	1.66	77.7	28.1971	1	0	2	80	1	107	32	268	98	31.6	236	4.1	250	1	2	2	2	2	2	2	2	2	2	1	2	2	2	2	0	0	0	0
0	29	571855	264	1	1	1.63	66	24.841	0	0	2	50	0	128	36	267	115	33	313	4.46	200	1	2	2	2	2	2	1	2	2	2	1	2	2	2	2	0	0	0	0
0	32	505777	278	1	1	1.6	71.7	28.0078	1	0	2	60	1	107	31.7	160	90	26.7	151	3.58	200	1	2	2	2	2	2	2	2	2	2	1	2	2	2	2	0	0	0	0
0	30	504155	264	1	1	1.62	83	31.6263	1	0	2	80	1	120	36	261	110	34.8	226	3.89	400	1	2	2	2	2	2	1	1	2	2	1	2	2	2	2	0	0	0	0
0	33	502993	271	1	1	1.6	69	26.9531	1	0	1	60	0	122	37.1	202	106	32.8	171	4.76	200	1	2	2	2	2	2	2	2	2	2	1	2	2	2	2	0	0	0	0
0	31	502930	278	1	2	1.57	66	26.7759	1	0	2	60	1	121	37	194	92	28.2	190	4.7	200	1	2	2	2	2	2	2	2	2	2	1	2	2	2	2	0	0	0	0
0	31	501852	271	1	2	1.56	70	28.764	1	1	1	70	1	95	300	208	86	27.4	203	3.71	300	1	2	1	2	2	2	1	2	2	2	1	2	2	2	2	0	0	0	0
0	32	501695	271	1	2	1.72	87.3	29.5092	1	1	2	70	1	113	32	256	100	32.1	248	4.77	300	1	2	2	2	2	2	1	2	2	2	1	2	2	2	2	0	0	0	0
0	34	501527	285	1	1	1.45	65.1	30.9631	1	0	2	100	1	104	32.8	244	75	23.3	197	4.56	300	1	2	2	2	2	2	2	1	2	2	1	2	2	2	2	0	0	0	0
0	34	501525	264	1	1	1.57	70.7	28.6827	1	3	2	80	1	120	36	265	90	27.8	272	4.24	150	1	2	2	2	2	2	1	2	2	2	1	2	2	2	2	0	0	0	0
0	32	500031	285	1	1	1.6	85	33.2031	0	1	1	60	0	102	32.2	230	73	23.5	233	4.56	300	1	2	2	2	2	2	2	1	2	2	1	2	2	2	2	0	0	0	0
0	33	499860	278	1	2	1.6	103	40.2344	1	1	2	70	1	116	35.8	230	102	33	229	3.58	200	1	2	2	2	2	2	2	2	2	2	1	2	2	2	2	0	0	0	0
0	30	499225	278	1	2	1.6	103	40.2344	0	3	2	60	0	106	32	261	90	29.1	271	4.49	600	1	2	2	2	2	2	2	1	2	2	1	2	2	1	2	0	0	0	0
0	28	498993	278	1	2	1.68	69	24.4473	0	0	2	60	0	110	30	147	100	31	150	4.29	200	1	2	2	2	2	2	2	2	2	2	1	2	2	2	2	0	0	0	0
0	33	498054	257	1	2	1.53	86	36.738	1	0	1	60	0	112	35.4	167	89	28.8	201	5.15	500	1	1	2	2	2	1	1	2	2	1	1	2	2	2	2	0	0	0	0
0	36	498012	264	1	2	1.65	77.5	28.4665	1	1	2	60	1	115	35	119	105	32	102	5.2	250	1	2	2	2	2	2	2	1	2	2	1	2	2	2	2	0	0	0	0
0	29	497915	271	1	2	1.58	74.8	29.9631	1	0	2	60	1	100	32	387	83	26.1	301	4.17	200	1	2	2	2	2	2	2	2	2	2	1	2	2	2	2	0	0	0	0
0	37	497313	271	1	2	1.68	72	25.5102	0	1	2	60	0	120	33	250	110	32	260	4.2	300	1	2	2	2	2	2	2	2	2	2	1	2	2	2	2	0	0	0	0
0	38	495956	278	1	1	1.64	89	33.0904	1	2	2	70	1	110	33.6	255	95	30	240	4.5	250	1	2	2	2	2	2	2	1	2	2	1	2	2	2	2	0	0	0	0
0	28	495948	271	1	1	1.71	90.7	31.0181	0	0	2	70	0	127	37	165	112	35.8	184	5.92	250	1	2	2	2	2	2	2	1	2	2	1	2	2	2	2	0	0	0	0
0	32	494689	271	1	2	1.55	74.8	31.1342	1	1	2	60	1	117	33	244	102	32.8	200	4.07	260	1	2	2	2	2	2	1	2	2	2	1	2	2	2	2	0	0	0	0
0	34	494328	278	1	1	1.62	83.3	31.7406	1	2	2	60	1	119	37	236	110	32	260	3.87	300	1	2	2	2	2	2	2	1	2	2	1	2	2	2	2	0	0	0	0
0	31	494246	271	1	1	1.68	82	29.0533	0	0	2	70	1	114	32	160	99	31.8	142	3.83	300	1	2	2	2	2	2	2	2	1	2	1	2	2	1	2	0	0	0	0
0	37	494237	264	1	1	1.6	111	43.3594	1	3	1	60	1	115	32	262	103	32.3	226	4.2	400	1	2	2	2	2	2	1	1	2	2	1	2	2	2	2	0	0	0	0
0	29	488922	285	1	2	1.68	86.6	30.6831	0	0	2	60	0	122	33	203	98	30.9	203	6.62	200	1	2	2	2	2	2	1	2	2	2	1	2	2	2	2	0	0	0	0
0	31	493405	229	2	2	1.51	54	23.6832	2	0	1	60	0	119	34.6	228	96	29.7	193	4.1	200	1	2	2	2	2	1	2	2	2	2	1	2	2	2	2	0	0	0	0
0	36	492637	271	1	1	1.65	75.1	27.5849	1	1	2	60	1	129	36	227	101	31.7	175	5.86	200	1	2	2	2	2	2	1	2	2	2	1	2	2	2	2	0	0	0	0
0	34	492262	292	1	1	1.55	70	29.1363	0	0	1	60	0	108	33.1	178	92	29.7	189	5.14	400	1	2	2	2	2	2	1	1	2	2	1	2	2	2	2	0	0	0	0
0	23	489452	271	1	2	1.61	62.5	24.1117	0	0	1	50	0	125	37	282	110	32	260	5.8	250	1	2	2	2	2	2	2	2	2	2	1	2	2	2	2	0	0	0	0
0	30	487079	292	2	1	1.63	83.5	31.4276	0	0	2	60	0	120	36	250	118	35	260	5.2	400	1	2	2	2	2	2	2	2	2	2	1	1	2	2	2	0	0	0	0
0	37	485752	250	1	1	1.58	71	28.441	2	0	1	60	2	105	31.4	239	97	30.1	302	5.12	280	1	2	2	2	2	2	1	2	2	1	1	2	2	2	2	0	0	0	0
0	39	485335	271	1	2	1.59	94.4	37.3403	1	1	2	60	1	120	36	287	107	33.4	241	4.13	300	1	2	2	2	2	2	1	1	2	2	1	2	2	2	2	0	0	0	0
0	29	485280	278	1	2	1.65	67.5	24.7934	1	1	1	60	1	123	35	266	117	35.4	270	3.97	300	1	2	2	2	2	2	2	2	2	2	1	2	2	2	2	0	0	0	0
0	28	485130	285	1	2	1.58	68.9	27.5997	0	0	1	60	0	92	27.9	236	89	28.9	265	6.58	200	1	2	2	2	2	2	2	2	2	2	1	2	2	2	2	0	0	0	0
0	25	484510	271	1	2	1.6	72	28.125	0	0	2	60	0	109	30	201	105	34.8	227	4.82	250	1	2	2	2	2	2	2	2	2	2	1	2	2	2	2	0	0	0	0
0	33	483575	271	1	1	1.68	83	29.4076	1	1	2	60	1	111	34	210	106	33.2	201	3.92	250	1	2	2	2	2	2	2	2	2	2	1	2	2	2	2	0	0	0	0
0	29	482079	278	1	2	1.6	75.8	29.6094	0	0	2	60	0	122	36	177	92	29.6	175	4.28	350	1	2	2	2	2	2	2	2	2	2	1	2	2	2	2	0	0	0	0
0	26	479934	278	2	1	1.6	72.8	28.4375	0	0	1	60	0	97	30	284	64	21.1	290	4.56	300	1	2	2	2	2	2	2	1	2	2	1	2	2	2	2	0	0	0	0
0	41	478399	264	1	1	1.6	96.6	37.7344	1	4	2	90	1	109	32.3	196	94	30.4	227	3.68	300	1	1	2	1	2	2	2	2	1	2	1	2	2	2	2	0	0	0	0
0	42	477669	271	1	1	1.68	83.2	29.4785	1	2	2	60	0	134	38	241	115	35.5	246	5.82	300	1	2	2	2	2	2	1	1	2	2	1	2	2	2	2	0	0	0	0
0	22	477457	271	1	2	1.63	67	25.2174	1	1	2	60	1	121	36	291	99	31.1	248	4.28	200	1	2	2	2	2	2	2	2	2	2	1	2	2	2	2	0	0	0	0
0	27	476952	292	1	1	1.61	80	30.863	0	0	1	80	0	124	35.5	235	106	32	190	4.2	150	1	2	2	2	2	2	2	2	2	2	1	1	2	2	2	0	0	0	0
0	29	476547	271	1	1	1.6	63	24.6094	0	1	1	60	0	112	34	253	101	31	213	3.92	300	1	1	2	2	2	2	2	2	2	2	1	2	2	2	2	0	0	0	0
0	33	475829	278	1	1	1.63	82	30.863	1	0	2	60	1	94	30	290	84	28.2	262	3.72	280	1	2	2	2	2	2	2	1	2	2	1	2	2	2	2	0	0	0	0
0	37	475230	229	2	1	1.6	66	25.7812	0	0	1	60	0	118	35.2	229	88	28.3	206	3.71	250	1	2	2	2	2	1	1	2	2	2	1	2	2	2	2	0	0	0	0
0	32	474976	285	1	1	1.58	68.5	27.4395	1	2	2	60	1	108	31.9	184	106	33.4	182	3.75	300	1	2	2	2	2	2	1	2	2	2	1	2	2	2	2	0	0	0	0
0	32	474596	271	1	1	1.55	61.9	25.7648	1	0	2	60	1	99	30	296	86	28.8	268	4.24	250	1	2	2	2	2	2	2	2	2	2	1	2	2	2	2	0	0	0	0
0	24	474143	292	1	1	1.58	88	35.2508	0	0	1	60	0	97	30.4	309	86	27.6	287	3.65	360	1	2	2	2	2	2	2	1	2	2	1	1	2	2	2	0	0	0	0
0	46	474033	271	1	2	1.6	88	34.375	1	0	2	60	1	109	32	166	99	30.3	175	4.18	300	1	2	2	2	2	2	2	2	2	2	1	2	2	2	2	0	0	0	0
0	40	473361	271	1	1	1.6	62	24.2187	0	2	2	60	1	113	33	190	119	35.8	225	3.81	200	1	2	2	2	2	2	2	2	2	2	1	2	2	2	2	0	0	0	0
0	29	472929	278	1	2	1.58	58.5	23.4337	1	1	2	60	0	116	34	154	101	29.8	167	3.35	500	1	2	2	2	2	2	2	2	2	1	1	2	2	2	2	0	0	0	0
0	31	413614	271	1	2	1.62	87.5	33.341	1	1	2	60	1	129	36	262	108	34.5	252	4.23	400	1	2	2	2	2	2	2	2	2	2	1	2	2	2	2	0	0	0	0
0	30	388218	285	1	1	1.6	89	34.7656	0	2	2	60	0	116	35.5	196	102	32.6	177	5.09	250	1	2	2	2	2	2	1	2	2	2	1	2	2	2	2	0	0	0	0
0	31	377607	271	1	2	1.65	82	30.1194	1	0	2	60	1	115	33	209	108	33.2	222	6.13	350	1	2	2	2	2	2	2	2	2	1	1	2	2	2	2	0	0	0	0
0	31	348932	271	1	1	1.59	73.4	29.0337	1	1	2	60	1	105	32	312	95	30.3	280	4.75	300	1	2	2	2	2	2	2	2	2	2	1	2	2	2	2	0	0	0	0
0	29	344660	271	1	1	1.65	96	35.2617	1	0	1	60	0	122	36	222	107	32.6	182	4.88	250	1	2	2	2	2	2	1	1	2	2	1	2	2	2	2	0	0	0	0
0	30	253934	271	1	2	1.65	75	27.5482	1	1	2	60	1	106	32	181	111	34.2	182	4.48	250	1	2	2	2	2	2	2	2	2	2	1	2	2	2	2	0	0	0	0
0	30	234188	264	1	1	1.64	78.5	29.1865	1	0	2	60	1	114	33	231	102	31.8	255	3.98	200	1	2	2	2	2	2	2	2	2	2	1	2	2	2	2	0	0	0	0
